# Supplementary material for: Plasma complement and vascular complement deposition in patients with coronary artery disease with and without inflammatory rheumatic diseases
Source: PLoS One. 2017 Mar 31;12(3):e0174577. doi: 10.1371/journal.pone.0174577 (PMC5375133; doi:10.1371/journal.pone.0174577)
Supplement: S1 Table — Clinical, demographic, and quantifiable data of the cohort. (XLSX) [file pone.0174577.s001.xlsx]

## Sheet: variable list
Variable list		Definition
TCC		terminal complement complex (CAU/ml)
C3		complement protein C3, (g/L)
rheumdx		rheumatic disease, 0=nonIRD; 1=RA; 2=SLE
CADgroup		0=RA noCAD, 1=nonIRD CAD, 2=IRD (RA and SLE) CAD
CAD_dur		CAD duration (years)
acute_coron_syn		acute coronary syndrome (no=0; yes=1)
IRDdis_dur		inflammatory rheumatic disease duration (days)
IRD		inflammatory rheumatic disease (no=0; yes=1)
age		age (years)
gender		gender (male=0; female=1)
smokever		ever smoke (no=0; yes=1)
smokenow		current smoke (no=0; yes=1)
DVT		deep vein thrombosis (no=0; yes=1)
famhx_CVD		family history of CVD (no=0; yes=1)
MI		myocardial infarction (no=0; yes=1)
BMI		body mass index (kg/m2)
hypertension		hypertension (no=0; yes=1)
stroke		stroke (no=0; yes=1)
tia		transient ischaemic attack (no=0; yes=1)
mci_advaorta		presence of mononuclear cell infiltrates (no=0; yes=1)
mci_advao_grt50		presence of >50 mononuclear cell infiltrates (no=0; yes=1)
crp		C-reactive protein(mg/L)
esr		erythrocyte sedimentation rate (mm/hour)
Mcv		mean corpuscular volume (fl/RBC)
lung_embolism		pulmonary embolism (no=0; yes=1)
trg		triglycerides
kolester		cholesterol
hdlkoles		HDL
ldl		LDL
ptx3		pentraxin 3(ng/ml)

## Sheet: all data
TCC	C3	rheumdx	CADgroup	CAD_dur	acute_coron_syn	IRDdis_dur	IRD	age	gender	smokever	smokenow	DVT	famhx_CVD	MI	BMI	hypertension	stroke	tia	mci_advaorta	mci_advao_grt50	crp	esr	Mcv	lung_embolism	trg	kolester	hdlkoles	ldl	ptx3
1.4	0.54	2	2	144	0	239.267	1	70	1	0	1	0	1	1	22	1	0	0	1	1	0.87	46	12	0	0.8	5.3	1.5	3.5	1.07
0.3	1.08	2	2	.	0	167	1	43	0	0	0	0	0	0	28	1	0	0	1	0	2.5	6	17	0	2.3	4.7	0.8	3	0.18
2.1	1.26	2	2	24	1	252	1	58	1	0	1	0	1	1	22	0	0	1	1	1	11	56	18	0	1.9	3.7	1	1.9	1.85
1.6	1.33	1	2	36	0	626.3	1	71	1	0	0	0	1	0	25	0	0	0	0	0	4.3	25	27	0	1.3	4.8	1.4	2.9	1.25
1.2	1.1	1	2	192	0	295	1	66	0	0	0	0	1	1	.	1	0	0	1	1	5.4	.	.	0	.	.	.	.	0.83
0.8	1.81	1	2	3	0	204.4	1	45	0	0	0	0	0	0	29	1	0	0	1	1	5.9	22	24	0	2.6	5.6	0.8	3.8	1.13
1	1.19	1	2	371	1	302.067	1	78	1	0	0	0	1	1	22	1	9	0	1	1	1.4	22	80	0	1.8	7	1.7	4.6	1.68
1.4	1.08	1	2	10	0	253.4	1	49	0	1	0	0	1	0	33	1	0	0	1	0	0.9	8	28	0	.	.	.	.	0.5
0.7	1.07	1	2	24	0	119	1	61	0	0	0	0	1	1	28	1	0	0	0	0	1.9	5	24	0	1.5	4.4	1.9	1.9	1.2
1.6	1.12	1	2	24	0	73.3667	1	73	0	1	0	0	0	1	33	0	0	0	0	0	19	26	18	0	2	6.7	0.8	5.1	4.3
1.3	1.47	1	2	0.2	0	108	1	63	1	0	1	0	1	1	21	0	0	0	0	0	10	91	21	0	2.7	4.6	0.7	2.8	1.34
1.1	1.05	1	2	13	1	168	1	77	0	1	0	0	1	1	19	0	0	0	.	.	10	16	18	0	0.8	4.8	1.5	3	3.6
0.6	0.897	1	2	9	1	108	1	54	0	1	0	0	1	1	25	1	0	0	0	0	0.9	19	25	0	1.9	3.7	1.6	1.3	1.53
1.5	1.43	1	2	180	0	432	1	65	0	0	0	0	1	0	28	1	0	0	1	1	20	45	19	0	1.2	4.2	0.9	2.8	1.86
1.6	1.08	1	2	60	0	300	1	79	1	0	0	0	0	1	26	1	0	0	0	0	19	48	13	0	.	.	.	.	2.11
1.5	1.13	1	2	252	0	60	1	75	0	1	0	0	1	1	28	0	1	.	0	0	6.3	23	82	0	2	5.9	1.1	4	2.07
.	.	1	2	2	0	260	1	81	1	1	0	0	1	1	19	1	1	0	1	1	176	.	15	0	.	.	.	.	3.12
1.9	1.43	1	2	86	0	180	1	79	0	1	0	0	0	1	21	1	0	0	1	0	34	.	.	0	.	.	.	.	0.99
.	.	1	2	1	1	360	1	72	1	1	0	.	0	1	26	1	1	0	0	0	.	.	.	.	.	.	.	.	.
1.4	0.992	1	2	.	1	276	1	55	1	1	0	0	1	1	30	1	0	0	.	.	0.9	8	34	0	1.7	4.6	0.9	3	2.57
1.7	0.858	1	2	24	0	54	1	73	1	0	1	0	0	0	21	0	0	0	0	0	3.5	27	12	0	0.4	5.6	1.5	3.9	1.49
1.3	1.28	1	2	140	0	120	1	66	0	0	1	0	1	1	16	1	0	0	1	1	27	107	16	0	0.8	2.7	1.1	1.3	2.51
0.9	1.14	1	2	8	1	137	1	75	0	1	0	0	0	1	22	0	0	0	0	0	9.9	67	14	0	1.6	4.1	0.9	2.6	3.13
0.9	0.988	1	2	4	1	118	1	64	0	0	1	0	1	1	21	1	0	0	.	.	44	74	10	0	2	5.2	1	3.4	3.31
1	1.57	1	2	.	0	456	1	76	1	0	0	0	1	1	29	1	0	0	0	0	3.1	10	27	0	2.8	5.8	1.3	3.4	3.08
0.6	1.2	1	2	.	0	295	1	76	1	0	0	0	1	0	27	1	0	0	1	1	12	23	18	0	0.8	4.8	1.6	2.9	1.62
1.6	0.853	1	2	0	0	84	1	62	1	1	0	0	1	1	17	0	0	0	1	0	29	.	25	0	.	.	.	.	1.83
0.9	1.26	1	2	48	1	696	1	76	0	0	0	0	0	0	27	0	0	0	0	0	20	.	10	0	.	.	.	.	2.9
0.8	0.915	1	0	0	0	348	1	57	1	0	0	0	1	0	23	1	0	0	.	.	4	30	24	1	1.3	4.2	1.7	1.91	.
0.6	1.34	1	0	0	0	156	1	68	0	0	0	0	0	0	31	0	0	0	.	.	6	33	29	0	1.67	4.2	1.1	2.34	.
0.8	0.941	1	0	0	0	48	1	69	0	0	1	0	0	0	33	0	0	0	.	.	26	8	99	0	1.2	5.4	1.4	3.45	.
0.5	1.43	1	0	0	0	2	1	59	1	0	1	0	1	0	30	0	0	0	.	.	9	14	86	0	2.86	6.2	1	3.9	.
0.8	0.8	1	0	0	0	.	1	67	1	0	0	0	.	0	.	.	0	0	.	.	3	21	.	.	1.22	4.2	1.7	2.2	.
0.5	1.22	1	0	0	0	58	1	52	0	0	1	0	0	0	24	0	0	0	.	.	8	13	102	.	1.44	.	1.6	3.4	.
0.8	1.47	1	0	0	0	300	1	57	1	0	0	0	1	0	34	.	0	0	.	.	2	13	86	.	2.1	5.4	1.1	3.9	.
0.7	0.743	1	0	0	0	122	1	68	1	0	0	0	0	0	21	0	0	0	.	.	2	7	86	.	0.59	6	2.5	3.5	.
0.9	1.07	1	0	0	0	6	1	68	0	0	1	0	0	0	27	1	0	0	.	.	14	14	.	.	1.28	5.2	2.5	2.4	.
0.7	1.25	1	0	0	0	0.5	1	56	1	0	0	0	1	0	21	0	0	0	.	.	5	21	96	.	0.79	5.9	1.8	3.7	.
0.3	1.02	1	0	0	0	201	1	51	1	0	1	0	.	0	24	0	0	0	.	.	2	3	89	.	1.1	6	1.3	4.2	.
1	1.05	1	0	0	0	.	1	71	0	0	1	0	.	0	25	0	0	0	.	.	11	36	83	.	0.82	3.9	2.1	1.5	.
0.9	1.13	1	0	0	0	122	1	64	0	0	0	0	0	0	23	0	0	0	.	.	0.1	22	90	.	0.82	5	1.6	3.2	.
0.8	1.02	1	0	0	0	276	1	57	1	0	0	0	0	0	23	0	0	0	.	.	2	10	90	.	0.92	5.8	2.2	3.5	.
0.8	1.03	1	0	0	0	.	1	49	1	0	1	0	0	0	19	0	0	0	.	.	0.1	10	90	.	0.76	6	2.5	3.1	.
0.9	1.15	1	0	0	0	.	1	73	1	0	0	0	1	0	.	1	0	0	.	.	27	17	89	.	0.96	4.7	1.7	2.6	.
0.8	1.67	1	0	0	0	5	1	52	1	0	0	0	0	0	28	1	0	0	.	.	7	22	94	.	.	5.5	3	2.2	.
0.3	1.2	1	0	0	0	1	1	59	0	0	1	0	1	0	26	1	0	0	.	.	2	3	95	.	1.36	5.5	1.8	3.4	.
0.4	0.888	1	0	0	0	110	1	61	1	0	1	0	1	0	17	0	0	0	.	.	0.1	16	89	.	1.29	6.1	1.3	4.2	.
1.1	1.54	1	0	0	0	228	1	73	1	0	1	0	0	0	26	1	0	0	.	.	26	80	85	.	1.38	6.2	1.2	4.3	.
0.5	0.884	1	0	0	0	158	1	62	1	0	1	0	.	0	.	.	0	0	.	.	0.1	2	97	.	1.07	4	2.2	1.5	.
0.3	1.01	1	0	0	0	63	1	54	1	0	1	0	1	0	19	0	0	0	.	.	3	2	91	0	0.54	4.4	1.4	2.8	.
0.3	0.868	1	0	0	0	10	1	47	1	.	.	0	.	0	20	.	0	0	.	.	.	.	.	0	.	.	.	.	.
0.5	1.13	1	0	0	0	324	1	57	0	0	1	0	0	0	26	0	0	0	.	.	15	13	94	0	0.68	5.6	1.4	3.8	.
1	1.16	1	0	0	0	24	1	50	1	0	1	0	0	0	22	0	0	0	.	.	2	10	101	.	1.52	7.4	2.5	4.1	.
6	1.1	1	0	0	0	30	1	61	1	0	0	0	1	0	26	1	0	0	.	.	2	27	92	0	0.74	5.1	1.8	2.9	.
0.4	1.12	1	0	0	0	.	1	35	1	0	0	0	0	0	27	0	0	0	.	.	2	5	85	0	0.79	3.4	1.1	1.9	.
0.3	1.19	1	0	0	0	.	1	33	1	0	1	0	0	0	24	0	0	0	.	.	1	4	91	0	1.2	6.2	1.7	3.9	.
0.8	1.15	1	0	0	0	576	1	58	1	0	1	0	0	0	19	0	0	0	.	.	4	7	89	0	.	.	.	.	.
0.3	1.29	1	0	0	0	36	1	43	1	0	1	0	0	0	31	0	0	0	.	.	7	10	80	0	2.86	6.2	1.1	4.2	.
0.4	1.09	1	0	0	0	84	1	53	1	0	0	0	0	0	24	0	0	0	.	.	2	9	89	0	0.72	5.4	2.2	2.8	.
0.3	0.9	1	0	0	0	324	1	55	1	0	1	0	0	0	26	0	0	0	.	.	.	.	.	0	.	.	.	.	.
0.9	1.27	0	1	3	0	.	0	65	1	0	0	1	1	0	29	1	0	0	0	0	5.8	18	22	0	1.5	6.7	1.1	5	1.14
1.2	1.14	0	1	24	0	.	0	67	0	1	0	0	1	1	24	0	0	0	0	0	2.9	15	32	0	0.8	5	1.7	3	1.48
0.8	0.658	0	1	72	0	.	0	78	0	1	0	0	0	0	28	1	0	0	.	.	2.1	12	15	0	1.2	5.3	0.8	4	0.72
0.4	1.23	0	1	12	0	.	0	74	1	0	0	0	1	0	24	1	.	.	.	.	2.6	.	15	0	.	.	.	.	1.05
0.5	1.19	0	1	18	0	.	0	69	1	1	0	0	1	1	25	0	0	0	0	0	2.4	22	20	0	0.6	1.7	1.7	2.8	0.24
0.9	1.1	0	1	0	0	.	0	46	0	0	1	0	0	0	32	1	0	0	0	0	2	.	46	0	1.6	5.8	1.4	3.8	0.29
0.5	1.02	0	1	156	0	.	0	74	0	1	0	0	1	0	26	0	0	0	0	0	0.93	5	16	0	0.6	4.3	1.4	2.7	0.97
2.2	1.15	0	1	17	0	.	0	46	0	0	0	0	0	0	24	0	0	0	0	0	3.7	4	36	0	1.8	4.3	1.3	2.3	1.61
0.4	0.843	0	1	144	0	.	0	57	0	1	0	0	1	1	24	0	0	0	0	0	0.2	4	17	0	1.6	5.9	1.8	3.5	0.61
0.7	1.94	0	1	18	1	.	0	48	0	0	1	0	1	1	27	1	0	0	1	1	7.3	32	26	0	3.6	6.7	0.8	4.5	0.22
0.8	1.66	0	1	5	0	.	0	73	1	0	0	0	1	0	24	1	0	0	1	1	13	29	15	0	2.2	7.4	1.1	5.4	0.32
0.7	1.63	0	1	276	0	.	0	71	0	1	0	1	1	1	27	0	0	0	0	0	6.2	.	23	0	3.5	4.6	0.9	2.3	2.27
0.8	1.01	0	1	.	1	.	0	78	0	1	0	0	1	0	21	1	0	0	1	0	2.6	7	20	1	0.8	5.1	1.6	3.2	1.33
0.7	0.715	0	1	132	0	.	0	78	0	1	0	0	1	1	20	1	0	0	0	0	5.4	.	10	.	.	.	.	.	0.45
0.6	1.27	0	1	4	0	.	0	62	0	1	0	0	1	1	30	0	0	0	0	0	5.8	5	20	0	1	4.5	1.3	2.8	0.3
0.6	1.66	0	1	27	0	.	0	57	0	0	0	0	1	1	29	1	0	0	0	0	1.5	10	27	0	4.3	5.2	1.2	.	0.53
1.1	1	0	1	17	0	.	0	79	0	1	0	0	1	0	25	1	0	0	0	0	1.5	13	18	0	1.9	6.4	0.9	4.7	0.68
0.7	1.13	0	1	2	0	.	0	45	0	0	0	0	1	0	29	0	0	0	0	0	1.1	2	60	0	1.2	5	1.3	3.2	1.35
0.8	1.37	0	1	96	0	.	0	78	1	1	0	0	0	0	29	1	0	0	0	0	2	8	28	0	1.6	5	0.9	3.5	0.96
0.4	1.29	0	1	.	1	.	0	67	0	0	0	0	1	0	27	1	0	.	0	0	1.8	3	31	0	1.9	4.1	0.9	2.4	1.15
0.8	1.45	0	1	12	0	.	0	71	0	0	0	0	1	1	30	1	0	.	0	0	2.3	28	185	0	1.8	4.8	0.9	3.2	0.63
0.7	1.33	0	1	.	0	.	0	65	0	0	0	0	0	1	24	0	0	0	0	0	0.87	34	24	0	0.8	2.8	1.2	1.3	2.3
0.6	1.11	0	1	180	0	.	0	76	0	0	0	0	1	0	25	0	0	1	1	0	5.1	21	18	0	1.7	4.5	1.1	2.7	1.41
0.8	1.4	0	1	144	0	.	0	82	1	1	0	0	0	1	23	0	0	0	0	0	2.1	34	47	0	1.4	7	1.2	5.2	1.98
0.4	1.08	0	1	6	1	.	0	75	0	1	0	0	1	0	26	0	.	.	0	0	0.78	.	22	0	.	.	.	.	2.88
0.6	1.36	0	1	216	1	.	0	57	0	0	1	0	1	0	25	0	0	0	0	0	3.4	13	25	0	1.7	4.9	1.3	2.9	2.3
0.9	1.38	0	1	84	0	.	0	78	0	0	1	0	1	1	26	1	0	0	0	0	13	29	18	0	1.3	4	1	2.5	0.95
0.3	1	0	1	17	1	.	0	74	0	0	0	0	1	0	25	0	0	0	0	0	0.54	6	18	0	1.4	4.3	1	2.7	2.34
0.5	1.39	0	1	12	0	.	0	66	0	0	0	0	1	0	26	0	0	0	0	0	3.6	5	60	0	1.5	5.4	1.7	3.1	0.78
0.4	1.11	0	1	110	0	.	0	64	0	1	0	0	1	1	23	0	0	0	1	0	0.71	.	.	0	.	.	.	.	0.87
0.8	1.17	0	1	39	1	.	0	67	0	1	0	0	0	1	25	0	1	0	1	1	3.3	23	16	0	1	4.2	1.1	2.7	2.38
0.4	1	0	1	134	0	.	0	63	0	0	1	0	0	0	25	0	0	0	0	0	0.87	13	9	0	1.1	3.1	1.1	1.6	1.98
0.4	1.26	0	1	2	0	.	0	58	1	1	0	0	1	1	27	1	0	0	0	0	3	.	21	0	.	.	.	.	1.9
0.7	1.73	0	1	16	1	.	0	62	1	0	1	0	0	0	29	1	0	0	0	0	1.4	20	21	0	2.1	7.2	1.1	5.3	1.27
0.5	1	0	1	.	0	.	0	77	1	1	0	0	1	1	22	1	0	0	0	0	2.2	15	21	0	1.1	4.3	1.2	2.7	2.11
1.5	1.15	0	1	256	0	.	0	75	0	1	0	0	1	1	23	0	0	0	0	0	0.56	6	132	0	0.7	3.6	0.9	2.4	2.74
1	0.972	0	1	120	1	.	0	65	1	0	0	0	1	1	23	0	0	0	1	0	0.02	13	24	0	0.8	4.2	1.4	2.5	0.81
0.8	1.01	0	1	12	0	.	0	72	1	0	0	0	1	0	28	1	0	0	0	0	3.7	29	22	0	1.6	4.7	1.2	2.9	2.35
0.7	1.1	0	1	12	0	.	0	74	1	1	0	0	1	0	26	1	0	0	0	0	1.1	.	28	0	.	.	.	.	0.54
0.9	0.988	0	1	149	1	.	0	82	0	0	0	1	1	1	23	1	0	0	0	0	3.6	8	23	0	0.9	5.9	1.6	3.9	1.42
0.9	1.19	0	1	84	0	.	0	82	0	1	0	0	1	1	23	1	0	0	1	0	32	20	20	0	1.3	5.5	1	4	1.37
0.6	0.95	0	1	43	1	.	0	56	1	0	0	0	1	0	22	1	0	0	0	0	5.2	.	23	0	.	.	.	.	1.78
1.3	0.883	0	1	43	0	.	0	78	1	0	0	.	1	0	21	1	0	0	0	0	1.8	.	18	.	.	.	.	.	1.87
0.8	1.15	0	1	68	0	.	0	75	1	1	0	.	1	1	28	0	0	0	0	0	5.1	.	24	.	2.1	5	1	3.2	1.34
0.8	1.3	0	1	60	0	.	0	66	0	1	0	.	1	0	25	1	1	0	1	1	7.5	22	23	.	1.6	4.3	1.1	2.6	1.21
0.7	1.31	0	1	18	0	.	0	80	0	0	1	.	1	1	30	1	0	0	1	1	1.6	5.6	35	.	2.3	4.3	0.9	2.5	1.28
0.7	1.71	0	1	94	0	.	0	52	0	0	0	.	1	1	38	1	0	0	0	0	3.5	.	.	.	.	.	.	.	2.92
0.7	1.19	0	1	36	0	.	0	67	0	1	0	.	1	0	24	1	0	0	0	0	2.5	17	66	.	0.9	3.3	0.7	2.2	1.83
0.4	0.808	0	1	10	0	.	0	53	1	0	0	.	0	0	20	0	0	0	0	0	0.23	10	38	.	0.6	5.3	2	3.1	2.05
0.7	0.961	0	1	108	0	.	0	79	1	1	0	.	1	0	25	1	0	0	0	0	1.2	.	.	.	.	.	.	.	2.19
0.6	1.06	0	1	6	0	.	0	68	1	0	0	.	1	0	22	1	0	0	0	0	0.37	23	20	.	1.4	5.3	1.9	2.8	1.55
0.9	1.48	0	1	123	0	.	0	66	0	1	0	.	1	0	28	1	1	0	0	0	5.6	29	221	.	1.6	5.2	1.2	3.4	2.11
